# Supplementary material for: Linking Cytoscape and the corynebacterial reference database CoryneRegNet
Source: BMC Genomics. 2008 Apr 21;9:184. doi: 10.1186/1471-2164-9-184 (PMC2375448; doi:10.1186/1471-2164-9-184)
Supplement: Additional file 1 — Microarray result file in Cytoscape format. The results of a gene expression study provided by [17] in Cytoscape format. Listed are the m-values for those genes that have been differentially expressed significantly. [file 1471-2164-9-184-S1.txt]

GENE COMMON DeltaDtxR
cg2445 cg2445 5.6
cg1931 cg1931 5.57
cg2797 cg2797 5.39
cg2796 cg2796 5.38
cg0467 cg0467 5.23
cg1903 cg1903 5.21
cg0771 cg0771 5.14
cg3156 cg3156 5.06
cg1120 cg1120 4.99
cg1930 cg1930 4.9
cg0922 cg0922 4.5
cg0924 cg0924 4.4
cg1405 cg1405 4.36
cg0921 cg0921 4.24
cg0928 cg0928 4.22
cg0926 cg0926 4
cg0963 cg0963 3.94
cg2444 cg2444 3.87
cg0469 cg0469 3.74
cg0466 cg0466 3.67
cg0526 cg0526 3.53
cg0160 cg0160 3.49
cg0927 cg0927 3.47
cg2962 cg2962 3.42
cg1419 cg1419 3.33
cg3404 cg3404 3.29
cg0527 cg0527 3.22
cg1883 cg1883 3.19
cg2234 cg2234 3.18
cg0159 cg0159 3.13
cg0755 cg0755 3.09
cg2311 cg2311 3.04
cg0468 cg0468 3.03
cg0748 cg0748 3.01
cg2381 cg2381 2.92
cg1894 cg1894 2.91
cg2113 cg2113 2.58
cg3345 cg3345 2.53
cg0754 cg0754 2.49
cg1895 cg1895 2.43
cg1567 cg1567 2.34
cg2678 cg2678 2.33
cg1898 cg1898 2.32
cg3119 cg3119 2.3
cg2141 cg2141 2.28
cg2687 cg2687 2.18
cg0899 cg0899 2.16
cg0767 cg0767 2.12
cg0769 cg0769 2.06
cg1287 cg1287 2.06
cg2336 cg2336 2.04
cg2533 cg2533 2.03
cg2675 cg2675 2.01
cg1806 cg1806 1.97
cg3118 cg3118 1.94
cg0898 cg0898 1.93
cg0839 cg0839 1.91
cg0770 cg0770 1.9
cg0156 cg0156 1.89
cg1404 cg1404 1.88
cg1896 cg1896 1.87
cg1418 cg1418 1.85
cg3374 cg3374 1.81
cg1377 cg1377 1.76
cg1996 cg1996 1.72
cg0768 cg0768 1.65
cg3049 cg3049 1.61
cg3106 cg3106 1.55
cg2443 cg2443 1.54
cg2950 cg2950 1.54
cg0838 cg0838 1.53
cg1337 cg1337 1.53
cg0544 cg0544 1.53
cg1848 cg1848 1.52
cg3372 cg3372 1.52
cg1171 cg1171 1.52
cg1451 cg1451 1.49
cg0545 cg0545 1.48
cg1658 cg1658 1.46
cg0053 cg0053 1.45
cg1626 cg1626 1.44
cg1356 cg1356 1.44
cg2810 cg2810 1.44
cg0736 cg0736 1.43
cg2140 cg2140 1.42
cg0737 cg0737 1.42
cg1962 cg1962 1.42
cg0435 cg0435 1.4
cg1602 cg1602 1.4
cg0715 cg0715 1.4
cg2312 cg2312 1.38
cg2677 cg2677 1.38
cg0407 cg0407 1.37
cg2095 cg2095 1.37
cg1408 cg1408 1.36
cg2096 cg2096 1.36
cg3105 cg3105 1.36
cg1628 cg1628 1.35
cg1318 cg1318 1.35
cg0841 cg0841 1.34
cg2676 cg2676 1.34
cg2443 cg2443 1.33
cg0465 cg0465 1.3
cg0735 cg0735 1.28
cg3138 cg3138 1.27
cg1338 cg1338 1.25
cg0954 cg0954 1.24
cg3104 cg3104 1.22
cg3116 cg3116 1.2
cg1386 cg1386 1.18
cg1048 cg1048 1.17
cg0742 cg0742 1.16
cg1997 cg1997 1.16
cg0012 cg0012 1.14
cg2498 cg2498 1.13
cg1622 cg1622 1.13
cg3141 cg3141 1.13
cg1013 cg1013 1.11
cg3082 cg3082 1.11
cg2391 cg2391 1.1
cg3140 cg3140 1.08
cg1018 cg1018 1.08
cg2960 cg2960 1.08
cg2014 cg2014 1.07
cg3115 cg3115 1.06
cg0958 cg0958 1.05
cg1399 cg1399 1.03
cg2232 cg2232 1.03
cg1376 cg1376 1.03
cg2925 cg2925 1.02
cg0838 cg0838 1.01
cg1435 cg1435 -1
cg2708 cg2708 -1.01
cg1043 cg1043 -1.02
cg2236 cg2236 -1.02
cg1546 cg1546 -1.02
cg2572 cg2572 -1.03
cg1300 cg1300 -1.03
cg2705 cg2705 -1.04
cg1832 cg1832 -1.04
cg1214 cg1214 -1.05
cg0444 cg0444 -1.05
cg1738 cg1738 -1.05
cg0811 cg0811 -1.06
cg0607 cg0607 -1.06
cg0796 cg0796 -1.08
cg0798 cg0798 -1.09
cg2999 cg2999 -1.1
cg1475 cg1475 -1.1
cg0118 cg0118 -1.1
cg0536 cg0536 -1.11
cg1697 cg1697 -1.11
cg2840 cg2840 -1.11
cg2704 cg2704 -1.12
cg0048 cg0048 -1.13
cg2477 cg2477 -1.14
cg3216 cg3216 -1.14
cg0116 cg0116 -1.15
cg1216 cg1216 -1.15
cg1543 cg1543 -1.17
cg2157 cg2157 -1.18
cg2182 cg2182 -1.23
cg1814 cg1814 -1.23
cg1224 cg1224 -1.23
cg1246 cg1246 -1.25
cg1087 cg1087 -1.25
cg0372 cg0372 -1.25
cg1301 cg1301 -1.26
cg2658 cg2658 -1.26
cg1817 cg1817 -1.27
cg0618 cg0618 -1.27
cg4001 cg4001 -1.28
cg0129 cg0129 -1.28
cg2630 cg2630 -1.28
cg2836 cg2836 -1.3
cg3096 cg3096 -1.31
cg3282 cg3282 -1.31
cg0216 cg0216 -1.32
cg0386 cg0386 -1.32
cg2875 cg2875 -1.34
cg0104 cg0104 -1.34
cg2183 cg2183 -1.34
cg2261 cg2261 -1.35
cg1247 cg1247 -1.36
cg3195 cg3195 -1.36
cg2429 cg2429 -1.38
cg0221 cg0221 -1.41
cg2837 cg2837 -1.42
cg3047 cg3047 -1.42
cg1476 cg1476 -1.43
cg1813 cg1813 -1.43
cg2260 cg2260 -1.46
cg0448 cg0448 -1.48
cg1109 cg1109 -1.48
cg2136 cg2136 -1.49
cg0957 cg0957 -1.52
cg1588 cg1588 -1.53
cg0812 cg0812 -1.53
cg2320 cg2320 -1.56
cg0049 cg0049 -1.57
cg3303 cg3303 -1.57
cg1582 cg1582 -1.58
cg1765 cg1765 -1.62
cg1695 cg1695 -1.63
cg1586 cg1586 -1.64
cg1090 cg1090 -1.64
cg1833 cg1833 -1.67
cg3107 cg3107 -1.67
cg1718 cg1718 -1.68
cg1312 cg1312 -1.69
cg1764 cg1764 -1.75
cg0113 cg0113 -1.76
cg3048 cg3048 -1.76
cg1785 cg1785 -1.78
cg2181 cg2181 -1.8
cg2138 cg2138 -1.81
cg3272 cg3272 -1.82
cg2104 cg2104 -1.85
cg1555 cg1555 -1.86
cg1784 cg1784 -1.87
cg0310 cg0310 -1.87
cg0253 cg0253 -1.88
cg1091 cg1091 -1.9
cg1760 cg1760 -1.92
cg2137 cg2137 -1.94
cg1366 cg1366 -1.94
cg1737 cg1737 -1.99
cg1344 cg1344 -2.01
cg2439 cg2439 -2.05
cg1783 cg1783 -2.11
cg1759 cg1759 -2.15
cg0230 cg0230 -2.17
cg2560 cg2560 -2.18
cg1762 cg1762 -2.19
cg1761 cg1761 -2.22
cg1314 cg1314 -2.25
cg1584 cg1584 -2.25
cg1341 cg1341 -2.25
cg1585 cg1585 -2.32
cg2103 cg2103 -2.38
cg1580 cg1580 -2.48
cg0446 cg0446 -2.53
cg2636 cg2636 -2.56
cg0447 cg0447 -2.57
cg0445 cg0445 -2.57
cg1342 cg1342 -2.65
cg0952 cg0952 -2.7
cg0303 cg0303 -2.76
cg0953 cg0953 -2.79
cg1583 cg1583 -2.99
cg1581 cg1581 -3.02
cg2782 cg2782 -3.36
cg1343 cg1343 -3.43
cg1345 cg1345 -3.45
cg3327 cg3327 -3.49
cg0229 cg0229 -3.8
cg0569 cg0569 -4.89
